# Supplementary material for: Aerogel Assembled by Two Types of Carbon Nanoparticles for Efficient Removal of Heavy Metal Ions
Source: Gels. 2022 Jul 22;8(8):459. doi: 10.3390/gels8080459 (PMC9329938; doi:10.3390/gels8080459)
Supplement: Supplementary file 1 [file gels-08-00459-s001.zip]

Archive with 1 entries (1 files):
- gels-1806654-supplementary.pdf
